# Supplementary material for: Quality Improvements in Management of Children with Acute Diarrhea Using a Multiplex-PCR-Based Gastrointestinal Pathogen Panel
Source: Diagnostics (Basel). 2021 Jun 28;11(7):1175. doi: 10.3390/diagnostics11071175 (PMC8303787; doi:10.3390/diagnostics11071175)
Supplement: Supplementary file 1 [file diagnostics-11-01175-s001.zip]

Archive with 1 entries (1 files):
- diagnostics-1265892-supplementary.pdf
